# Supplementary material for: PAF1c links S-phase progression to immune evasion and MYC function in pancreatic carcinoma
Source: Nat Commun. 2024 Feb 16;15:1446. doi: 10.1038/s41467-024-45760-8 (PMC10873513; doi:10.1038/s41467-024-45760-8)
Supplement: Supplementary file 4 — Supplementary Data 1 [file 41467_2024_45760_MOESM4_ESM.xlsx]

## Sheet: EdU incorporation
	EdU incorporation
siRNA	Percent	Standard deviation	Z-score	P-value
Aqr	1.30549	0.696395	-1.09901	0.005
Atm	4.32096	2.87177	-0.171486	0.065
Atr	13.4642	8.63287	2.64086	0.524
Bcas2	6.74212	2.10749	0.573237	0.134
Bclaf1	6.27539	5.09588	0.429675	0.373
Brca1	4.02977	3.04149	-0.26105	0.066
Brd3	2.42756	0.326562	-0.753872	0.012
Brd4	5.31785	1.71581	0.135148	0.032
Cdc73	4.60131	0.73548	-0.0852517	0.016
Cops3	1.77289	1.26718	-0.955241	0.003
Cpsf1	7.60153	1.76158	0.83758	0.208
Cpsf2	5.08064	0.960137	0.0621843	0.018
Cpsf3	11.2852	2.97268	1.97062	0.457
Cpsf4	6.55102	0.765267	0.514457	0.055
Cpsf6	7.10181	3.33238	0.683872	0.323
Cpsf7	8.9375	0.823734	1.24851	0.539
Cstf1	10.4336	1.37231	1.7087	0.541
Cstf2	17.9993	4.54467	4.03582	0.073
Cstf3	11.0834	2.5098	1.90856	0.452
Ctr9	3.9966	1.79142	-0.271253	0.015
Dcp1a	3.11093	1.54172	-0.543675	0.007
Dcp2	4.45887	1.35865	-0.129065	0.013
Ddx23	4.98196	0.548572	0.0318322	0.025
Dhx16	2.53328	0.878744	-0.721355	0.005
Dis3	1.11931	0.660531	-1.15627	0.005
Drosha	3.09696	2.38743	-0.547973	0.022
Edc3	1.30962	0.426109	-1.09774	0.008
Edc4	4.57814	1.08649	-0.0923782	0.013
Eftud2	1.90937	1.31164	-0.913261	0.003
Elf3	3.87109	4.11763	-0.30986	0.123
Ell	6.10476	5.26871	0.377192	0.366
Exosc1	3.96993	2.48972	-0.279457	0.038
Exosc10	0.567164	0.0870735	-1.32611	0.009
Exosc2	3.11086	1.29101	-0.543696	0.005
Exosc3	0.686331	0.405877	-1.28945	0.007
Exosc4	2.69141	1.41206	-0.672716	0.005
Exosc5	1.13883	1.09147	-1.15027	0.002
Exosc7	3.06233	1.21083	-0.558624	0.005
Exosc8	1.04392	0.826405	-1.17946	0.003
Exosc9	4.08306	1.02547	-0.244661	0.01
Fip1l1	13.0522	4.02089	2.51413	0.277
Gtf2f1	1.69092	1.59932	-0.980455	0.003
Leo1	4.03096	0.302657	-0.260684	0.021
Ncbp1	2.87205	1.1364	-0.617151	0.005
Nono	5.63203	2.11818	0.231785	0.063
NTC	10.7171	1.38367	1.7959	0.419
NTC	8.88661	3.06623	1.23286	0.731
NTC	9.30538	3.17989	1.36167	0.882
Nudt21	5.81095	3.3338	0.286818	0.175
Paf1	2.07674	0.404443	-0.861781	0.01
Papola	7.066	1.50151	0.672859	0.108
Pcf11	2.3042	1.69856	-0.791815	0.005
Polr2m	9.70871	1.17869	1.48572	0.952
Prmt5	2.85105	1.698	-0.623611	0.007
Ptbp1	1.08529	0.607248	-1.16674	0.005
Rad50	3.87503	0.77738	-0.308647	0.011
Rbfox2	1.80222	1.30237	-0.946221	0.003
Rbm7	7.50526	4.21784	0.807968	0.482
Recql5	3.84832	2.5544	-0.316864	0.038
Rpap2	6.53825	0.947777	0.510529	0.053
Rprd1b	3.73893	0.597948	-0.350509	0.013
Rtf1	4.28642	3.40416	-0.182108	0.096
Setd2	5.7457	1.75405	0.26675	0.046
Setx	9.39857	6.09803	1.39033	0.953
Sfpq	5.92412	1.39256	0.321629	0.037
Smn1	2.40103	1.3986	-0.762031	0.004
Snrnp70	3.40939	1.03396	-0.451874	0.007
Snrpe	3.74066	1.98591	-0.349979	0.017
Srsf1	1.66248	0.247349	-0.989201	0.011
Ssu72	7.82103	2.91654	0.905096	0.41
Supt6	1.78642	1.65418	-0.951078	0.004
Sympk	5.99298	1.64152	0.342808	0.049
Tcea1	1.34392	0.435225	-1.08719	0.008
Tcea2	4.24593	2.14854	-0.194563	0.028
Tcea3	5.76358	4.0128	0.272249	0.231
Tceal1	6.23683	2.67686	0.417815	0.147
Tcerg1	2.82611	1.50365	-0.631284	0.005
Thoc1	4.91741	1.69915	0.0119753	0.024
Thoc2	5.55791	3.20452	0.208987	0.145
Ttf2	5.3105	1.84554	0.132888	0.037
Tut1	2.95049	1.89071	-0.593025	0.01
U2af1	2.60836	0.85251	-0.698261	0.006
U2af2	1.66972	1.13636	-0.986974	0.003
Wdr33	8.65167	1.14947	1.16059	0.43
Wdr61	2.25041	1.04558	-0.808361	0.004
Xab2	2.05537	1.82836	-0.868353	0.006
Xrn1	7.00162	1.6084	0.653055	0.111
Xrn2	2.40071	3.04049	-0.762131	0.035
Zmynd11	4.0703	0.725185	-0.248586	0.013

## Sheet: No ATRi_x0009_
	No ATRi
siRNA	Percent	Standard deviation	Z-score	P-value
Aqr	15.0174	4.84441	6.38537	0.018
Atm	0.314958	0.167689	-0.871454	0.947
Atr	8.50444	2.14661	3.17069	0.011
Bcas2	0.604797	0.291451	-0.728395	0.884
Bclaf1	0.695993	0.42113	-0.683383	0.828
Brca1	5.44467	5.1085	1.66046	0.14
Brd3	0.945802	0.463882	-0.560083	0.651
Brd4	2.21292	1.54728	0.0653384	0.172
Cdc73	3.42403	1.29282	0.663116	0.037
Cops3	5.5559	5.69827	1.71536	0.155
Cpsf1	3.23391	4.24012	0.569275	0.239
Cpsf2	4.72262	1.45834	1.30407	0.019
Cpsf3	1.17329	0.921892	-0.447798	0.465
Cpsf4	0.599981	0.0574328	-0.730773	0.886
Cpsf6	0.920306	0.94534	-0.572667	0.612
Cpsf7	1.49277	1.40904	-0.290112	0.349
Cstf1	1.03586	1.10713	-0.515633	0.541
Cstf2	0.612974	0.160279	-0.72436	0.884
Cstf3	0.820963	0.744654	-0.621701	0.695
Ctr9	1.25821	0.304416	-0.405885	0.353
Dcp1a	1.10037	1.17244	-0.483793	0.507
Dcp2	0.505969	0.15557	-0.777175	0.913
Ddx23	1.75673	2.26223	-0.159828	0.338
Dhx16	2.37818	2.45164	0.146908	0.234
Dis3	1.43848	0.931041	-0.316909	0.317
Drosha	2.59704	1.46815	0.254931	0.108
Edc3	1.37822	0.794589	-0.346651	0.33
Edc4	1.96808	1.64097	-0.055507	0.234
Eftud2	3.0005	0.885769	0.45407	0.023
Elf3	1.1097	0.854277	-0.479187	0.503
Ell	0.885361	0.570918	-0.589915	0.682
Exosc1	1.7827	1.1868	-0.147009	0.222
Exosc10	0.583924	0.500917	-0.738698	0.864
Exosc2	1.95181	2.25422	-0.0635402	0.295
Exosc3	1.0328	0.666198	-0.51714	0.562
Exosc4	1.1837	0.368262	-0.442662	0.431
Exosc5	2.0545	0.399012	-0.0128534	0.036
Exosc7	1.15465	0.463027	-0.457002	0.463
Exosc8	2.44462	1.47285	0.179703	0.127
Exosc9	1.27922	0.410151	-0.395516	0.345
Fip1l1	1.87922	0.99255	-0.0993677	0.161
Gtf2f1	0.765456	0.359483	-0.649098	0.8
Leo1	2.44278	1.8643	0.178793	0.171
Ncbp1	1.42043	1.14472	-0.325819	0.352
Nono	0.852309	0.561518	-0.606229	0.707
NTC	1.066	0.596625	-0.500756	0.54
NTC	1.4421	1.26757	-0.315122	0.355
NTC	0.835118	0.666302	-0.614714	0.7
Nudt21	0.622924	0.158607	-0.719448	0.88
Paf1	1.23882	0.476148	-0.415457	0.388
Papola	5.67506	8.14755	1.77418	0.217
Pcf11	5.63273	1.63791	1.75328	0.016
Polr2m	0.811153	0.770359	-0.626543	0.697
Prmt5	2.308	1.84373	0.11227	0.19
Ptbp1	1.35121	1.01078	-0.359983	0.371
Rad50	1.48709	0.737318	-0.292913	0.259
Rbfox2	1.37653	0.965201	-0.347487	0.353
Rbm7	1.57528	0.865915	-0.249385	0.241
Recql5	0.94261	0.290746	-0.561658	0.674
Rpap2	0.826291	0.274476	-0.619071	0.771
Rprd1b	1.26558	0.749279	-0.402248	0.395
Rtf1	3.37868	0.921204	0.640732	0.016
Setd2	3.7995	5.97241	0.848441	0.259
Setx	1.0188	0.730566	-0.524054	0.568
Sfpq	1.13009	0.430089	-0.469121	0.485
Smn1	1.59381	1.19385	-0.240242	0.287
Snrnp70	1.34719	1.08575	-0.361968	0.38
Snrpe	3.97485	3.04441	0.934986	0.122
Srsf1	2.6254	2.96884	0.268928	0.236
Ssu72	1.34866	0.517214	-0.361242	0.305
Supt6	4.17164	1.38904	1.03212	0.024
Sympk	2.08613	1.31668	0.00275692	0.166
Tcea1	3.32765	4.57546	0.615545	0.245
Tcea2	1.47891	1.1999	-0.296952	0.333
Tcea3	1.84505	2.19658	-0.116232	0.313
Tceal1	0.640319	0.179695	-0.710862	0.874
Tcerg1	1.98752	1.9313	-0.0459142	0.26
Thoc1	0.982088	0.873282	-0.542173	0.582
Thoc2	0.960258	0.449776	-0.552948	0.641
Ttf2	1.55163	1.5541	-0.261059	0.341
Tut1	1.14064	0.394231	-0.463915	0.474
U2af1	3.83219	1.7676	0.864574	0.053
U2af2	0.895128	0.220826	-0.585094	0.722
Wdr33	2.43636	1.4316	0.175625	0.123
Wdr61	0.897591	0.119478	-0.583879	0.725
Xab2	5.66804	2.69098	1.77071	0.047
Xrn1	2.13624	2.7711	0.0274897	0.295
Xrn2	2.10433	2.24741	0.0117422	0.264
Zmynd11	0.814524	0.512437	-0.624879	0.742

## Sheet: Plus ATRi
	Plus ATRi
siRNA	Percent	Standard deviation	Z-score	P-value
Aqr	16.192	2.38788	3.959	0.028
Atm	0.68	0.271129	-0.746	0.906
Atr	22.601	1.86905	5.902	0.01
Bcas2	3.186	1.67067	0.014	0.283
Bclaf1	0.948	0.436883	-0.664	0.894
Brca1	2.917	3.49168	-0.068	0.414
Brd3	1.866	0.242205	-0.386	0.686
Brd4	1.683	1.17675	-0.442	0.677
Cdc73	12.379	1.42048	2.802	0.013
Cops3	2.731	0.317607	-0.124	0.261
Cpsf1	1.822	0.652374	-0.399	0.685
Cpsf2	3.15	0.0611696	0.003	0.17
Cpsf3	3.806	2.06549	0.202	0.233
Cpsf4	2.743	0.60631	-0.12	0.27
Cpsf6	1.626	1.41139	-0.459	0.669
Cpsf7	1.696	0.286793	-0.438	0.749
Cstf1	2.41	2.22971	-0.221	0.464
Cstf2	1.871	1.14675	-0.385	0.623
Cstf3	2.687	0.535681	-0.137	0.285
Ctr9	4.52	0.0869436	0.419	0.073
Dcp1a	3.276	2.13061	0.041	0.306
Dcp2	0.863	0.261533	-0.69	0.892
Ddx23	2.95	1.06872	-0.057	0.264
Dhx16	1.347	0.393907	-0.543	0.837
Dis3	1.334	0.486193	-0.547	0.839
Drosha	1.1	0.109506	-0.618	0.859
Edc3	1.864	0.718184	-0.387	0.663
Edc4	1.064	0.121145	-0.629	0.863
Eftud2	5.336	0.417392	0.666	0.032
Elf3	2.947	0.546039	-0.058	0.203
Ell	2.149	1.2953	-0.3	0.526
Exosc1	1.679	0.326915	-0.443	0.755
Exosc10	1.707	1.34737	-0.434	0.654
Exosc2	0.886	0.0489299	-0.683	0.877
Exosc3	1.809	0.0697697	-0.403	0.708
Exosc4	2.341	1.59816	-0.242	0.47
Exosc5	2.626	1.59722	-0.156	0.396
Exosc7	1.283	0.262224	-0.563	0.843
Exosc8	1.835	0.251555	-0.395	0.699
Exosc9	1.511	1.72208	-0.494	0.668
Fip1l1	4.589	3.17336	0.44	0.239
Gtf2f1	1.321	0.27639	-0.551	0.837
Leo1	4.88	2.78824	0.528	0.198
Ncbp1	1.52	0.187257	-0.491	0.794
Nono	2.335	1.30717	-0.244	0.466
NTC	2.081	0.905737	-0.321	0.561
NTC	1.778	1.04776	-0.413	0.548
NTC	2.828	0.372941	-0.094	0.335
Nudt21	1.787	0.754643	-0.41	0.689
Paf1	3.988	2.89587	0.257	0.272
Papola	7.104	6.79404	1.202	0.247
Pcf11	6.955	1.61648	1.157	0.053
Polr2m	1.921	1.0703	-0.369	0.612
Prmt5	1.606	0.307384	-0.465	0.776
Ptbp1	3.177	0.933388	0.011	0.194
Rad50	2.729	1.73889	-0.125	0.38
Rbfox2	2.201	1.99004	-0.284	0.506
Rbm7	0.752	0.0875348	-0.724	0.889
Recql5	1.198	0.474328	-0.589	0.863
Rpap2	1.07	0.341629	-0.628	0.876
Rprd1b	1.365	0.671485	-0.538	0.821
Rtf1	11.526	6.62589	2.543	0.147
Setd2	2.27	1.72118	-0.264	0.49
Setx	2.724	3.0814	-0.126	0.429
Sfpq	3.799	0.447953	0.2	0.081
Smn1	1.269	0.524742	-0.567	0.85
Snrnp70	2.967	2.98078	-0.052	0.393
Snrpe	5.04	4.45185	0.576	0.267
Srsf1	2.417	0.883287	-0.219	0.421
Ssu72	1.694	0.0860184	-0.438	0.747
Supt6	3.25	1.40775	0.034	0.243
Sympk	8.642	4.96155	1.669	0.157
Tcea1	1.546	0.764203	-0.483	0.766
Tcea2	2.433	0.5598	-0.214	0.397
Tcea3	1.179	0.390829	-0.594	0.864
Tceal1	1.684	0.412799	-0.441	0.752
Tcerg1	2.064	1.3215	-0.326	0.552
Thoc1	1.804	0.530001	-0.405	0.702
Thoc2	2.271	2.52018	-0.263	0.493
Ttf2	1.741	1.62209	-0.424	0.625
Tut1	2.582	0.251785	-0.169	0.318
U2af1	5.446	4.03213	0.7	0.229
U2af2	1.153	0.40714	-0.602	0.869
Wdr33	7.801	1.71517	1.414	0.047
Wdr61	1.966	1.24748	-0.356	0.586
Xab2	6.697	4.79096	1.079	0.204
Xrn1	1.392	0.472074	-0.53	0.828
Xrn2	2.411	1.92279	-0.221	0.459
Zmynd11	1.019	0.0474484	-0.643	0.865
