# Supplementary material for: PAF1c links S-phase progression to immune evasion and MYC function in pancreatic carcinoma
Source: Nat Commun. 2024 Feb 16;15:1446. doi: 10.1038/s41467-024-45760-8 (PMC10873513; doi:10.1038/s41467-024-45760-8)
Supplement: Supplementary file 5 — Supplementary Data 2 [file 41467_2024_45760_MOESM5_ESM.xlsx]

## Sheet: Sheet1
Compound	Concentration	+CTR9			-CTR9			Mean of +CTR9	Mean of -CTR9	P value	Supplier
DMSO		0.6252	0.7175	0.5606	0.3495	0.5151	0.51	1.376	0.4141	0.243972	Sigma
5-FU	10 µM	21.89	15.29	16.68	48.68	48.73	56.8	17.95	51.4	0.000574	Selleckchem
Hydroxyurea	500 µM	51	51.02	59.53	72.08	73.14	83.29	53.85	76.17	0.008101	Sigma
Cisplatin	5 µM	24.29	12.15	16.23	34.94	32.78	32.24	17.56	33.32	0.012587	Santa Cruz
Irinotecan	25 µM	15.6	12.27	4.137	26.34	26.13	13.28	10.67	21.92	0.110279	Sigma
Doxorubicin	250 nM	72.71	67.45	66.25	79.55	71.7	49.47	68.8	66.91	0.847124	Sigma
Etoposide	2.5 µM	64.83	54.23	67.86	68.4	56.45	60.97	62.31	61.94	0.949165	Sigma
Etoposide + KU-60019	2.5 µM + 1 µM	13.16	23.24	9.788	15.62	12.58	5.004	15.4	11.07	0.446163
KU-60019	1 µM	0.3086	0.199	0.03613	0.09786	0.1313	0.1022	0.1812	0.1105	0.425403	Sigma
AZD-7762	250 nM	26.52	25.87	23.8	62.6	68.78	52.59	25.4	61.32	0.001688	Selleckchem
LY-2603618	1 µM	39.03	37.56	56.48	69.01	64.73	72.14	44.36	68.63	0.019676	Selleckchem
Olaparib	5 µM	2.994	0.8981	0.07827	1.629	1.294	0.2628	1.323	1.062	0.798899	Selleckchem
Talazoparib	1 µM	14.34	10.87	2.552	19.93	12.64	10.89	9.254	14.49	0.305832	Selleckchem
NVP-2	25 nM	7.748	8.733	13.1	8.183	7.512	8.788	9.86	8.161	0.370362	Tocris / Bio-Techne
SR4835	100 nM	14.28	11.7	20.07	3.256	7.883	0.9364	15.35	4.025	0.024235	MedChemExpress
