# Supplementary material for: PAF1c links S-phase progression to immune evasion and MYC function in pancreatic carcinoma
Source: Nat Commun. 2024 Feb 16;15:1446. doi: 10.1038/s41467-024-45760-8 (PMC10873513; doi:10.1038/s41467-024-45760-8)
Supplement: Supplementary file 6 — Supplementary Data 3 [file 41467_2024_45760_MOESM6_ESM.xlsx]

## Sheet: Sheet1
qPCR primers
Name	Sequence
Atr_mRNA_F	CATGCTAATCCATGGCCGGG
Atr_mRNA_R	TGTCCATCTTCCCACTCTGGC
Fancd2_mRNA_F	AGGACAGTGAGGATGGCGTG
Fancd2_mRNA_R	TGCCACTCGGCTCTAACTGG
H2-D1_mRNA_F	ggaaaaggaggggactatgc
H2-D1_mRNA_R	gcagctgtcttcacgcttta
H2-T23_mRNA_F	ATTCAGGTTCCTCACAGACCCA
H2-T23_mRNA_R	CGACAATGATGAACCGGGGC
Ctr9_mRNA_F	GCTCGAGGGCGACAAAATGG
Ctr9_mRNA_R	CGGGTTAGTGCGCAATGCTT
Supt6_mRNA_F	GAGGGCCCTTGCGGTGG
Supt6_mRNA_R	GCTGCTTCTCACAGCCTCCT
ChIP-qPCR primers
Name	Sequence
H2-D1_Promoter_F	CGCTGGCAGGTCTCACTATCA
H2-D1_Promoter_R	AGGCCGTTTCCCTCCCGA
H2-D1_GeneBody_F	ACCCTGCTGACATCACCCTG
H2-D1_GeneBody_R	CACCCACACCCTCCTTACCC
H2-K1_Promoter_F	GTCTGAGTCGGAGCCAGGG
H2-K1_Promoter_R	GCGCGATCACCAAGAACCAA
H2-K1_GeneBody_F	GACAGAGCAGTGCAGGGACA
H2-K1_GeneBody_R	TGCCTGGAGTGGACTTGGTG
B2m_Promoter_F	CCGGATTGGCTGTGAGTTCA
B2m_Promoter_R	GCATACAGGCCGGTCAGTGA
B2m_GeneBody_F	CCGAGCCCAAGACCGTCTAC
B2m_GeneBody_R	GGTTCCTGGCCTGCTGTGTA
Ifi30_Promoter_F	GGATGCTTGCGAAAGGGACG
Ifi30_Promoter_R	ATGGGGCGTGGACTTAGTGG
Ifi30_GeneBody_F	TTGCCTCCCAGTAACACCGG
Ifi30_GeneBody_R	AACAAACGTCAGGCCTCCCA
