# Supplementary material for: PAF1c links S-phase progression to immune evasion and MYC function in pancreatic carcinoma
Source: Nat Commun. 2024 Feb 16;15:1446. doi: 10.1038/s41467-024-45760-8 (PMC10873513; doi:10.1038/s41467-024-45760-8)
Supplement: Supplementary file 8 — Source Data [file 41467_2024_45760_MOESM8_ESM.xlsx]

## Sheet: 1a
Figure 1a. Anti-MYC and anti-Vinculin

## Sheet: 1c
Fig. 1c: %yH2AX positive cells
	+MYC			-MYC
EdU-	1.40351	1.33779	1.3468	3.84615	2.56822	2.99213
EdU+	4.1958	1.71184	1.70697	47.7143	36.87	46.3014

## Sheet: 1e
Fig. 1e: PLA spots/nucleus
	PCNA/RNAPII		RAD9/RNAPII
	+MYC	-MYC	+MYC	-MYC	RNAPII	PCNA	RAD9
Number of nuclei analyzed	7715	2794	4934	3768	2451	3232	2767
Minimum	0	0	0	0	0	0	0
25% Percentile	35	50	15	36	6	4	1
Median	51	65	31	46	10	8	3
75% Percentile	67	80	46	58	15	12	4
Maximum	146	161	109	137	56	49	31
Range	146	161	109	137	56	49	31

## Sheet: 1f
Fig. 1f

## Sheet: 1g
Fig. 1g: Relative no. of AsiSI normalized DSB
	+MYC	+ AZD6738	-MYC	-MYC + AZD6738
	1.20422	1.19639	1.8439	2.29717
	0.949355	1.0215	1.41929	2.05259
	0.846428	0.999146	1.2301	1.8417
Mean	1	1.072	1.498	2.064
Std. Deviation	0.1842	0.108	0.3143	0.2279

## Sheet: 2c
Fig. 2c

## Sheet: 2d
Fig. 2d
Time in days		+CTR9		-CTR9		+AZD6738		-CTR9 + AZD6738
0		1.71787	1.97662	1.94482	1.8582	2.01852	1.76782	1.54842	1.657
0,33		2.30507	3.13259	2.62978	2.47332	3.23071	2.52833	2.31652	2.47211
0,66		2.88186	3.68907	3.82464	2.92036	3.97686	3.09368	2.78068	2.78867
1		3.20312	4.02272	4.52637	3.50876	4.13886	3.38737	3.29863	3.00433
1,33		3.76024	4.60002	5.57113	4.40841	4.95078	4.2031	3.48191	3.44422
1,66		5.12186	6.48888	6.97157	5.97974	6.9939	5.85409	4.74566	4.93599
2		8.06927	10.3636	10.3544	8.80244	11.0869	8.39047	6.76638	6.81372
2,33		12.4951	15.853	14.1921	12.5106	16.7161	12.6142	8.93495	9.11148
2,66		17.8352	20.8546	17.8125	16.0305	21.4847	18.203	10.5908	10.6489
3		24.7675	28.2152	21.3032	20.4991	33.4265	22.9081	11.8545	12.0432
3,33		32.109	37.2256	27.596	24.2886	43.0651	33.2002	13.6033	13.1774
3,66		45.718	48.4161	32.9883	30.2819	56.0955	42.1315	13.4341	14.1754
4		62.8769	63.032	39.4883	35.2769	71.4104	54.0596	14.4262	13.7985
4,33		77.7293	74.6308	47.5892	39.2087	82.9804	66.914	14.9946	14.433
4,66		92.9528	85.4643	54.0618	45.4121	92.2789	78.9448	16.0768	13.9497
5		97.5315	93.3878	58.949	49.4854	97.3847	87.2723	15.9477	15.5344
5,33		99.193	97.8943	60.5316	57.3244	99.3984	92.9792	16.2748	15.9369
5,66		99.9213	99.8419	66.7397	62.2689	99.8702	97.2974	14.9696	15.8385
6		99.9997	99.9767	73.483	67.8969	99.9993	99.4556	19.615	20.4447
6,33		99.9994	99.9743	75.1622	73.0553	99.9997	99.9441	19.2887	19.6254
6,66		100	99.9772	77.5506	75.2323	99.9984	99.9955	18.9134	20.6378
7		99.999	99.9933	80.5935	79.6209	99.9993	99.9974	21.662	21.3589

## Sheet: 2e
Fig. 2e
Compound	Concentration	plus CTR9			minus CTR9			Mean of +CTR9	Mean of -CTR9	P value
DMSO		0.63	0.72	0.56	0.35	0.52	0.51	1.376	0.4141	0.243972
5-FU	10 µM	21.89	15.29	16.68	48.68	48.73	56.8	17.95	51.4	0.000574
Hydroxyurea	500 µM	51	51.02	59.53	72.08	73.14	83.29	53.85	76.17	0.008101
Cisplatin	5 µM	24.29	12.15	16.23	34.94	32.78	32.24	17.56	33.32	0.012587
Irinotecan	25 µM	15.6	12.27	4.14	26.34	26.13	13.28	10.67	21.92	0.110279
Doxorubicin	250 nM	72.71	67.45	66.25	79.55	71.7	49.47	68.8	66.91	0.847124
Etoposide	2.5 µM	64.83	54.23	67.86	68.4	56.45	60.97	62.31	61.94	0.949165
Etoposide + KU-60019	2.5 µM + 1 µM	13.16	23.24	9.79	15.62	12.58	5	15.4	11.07	0.446163
KU-60019	1 µM	0.31	0.2	0.04	0.1	0.13	0.1	0.1812	0.1105	0.425403
AZD-7762	250 nM	26.52	25.87	23.8	62.6	68.78	52.59	25.4	61.32	0.001688
LY-2603618	1 µM	39.03	37.56	56.48	69.01	64.73	72.14	44.36	68.63	0.019676
Olaparib	5 µM	2.99	0.9	0.08	1.63	1.29	0.26	1.323	1.062	0.798899
Talazoparib	1 µM	14.34	10.87	2.55	19.93	12.64	10.89	9.254	14.49	0.305832
NVP-2	25 nM	7.75	8.73	13.1	8.18	7.51	8.79	9.86	8.161	0.370362
SR4835	100 nM	14.28	11.7	20.07	3.26	7.88	0.94	15.35	4.025	0.024235

## Sheet: 3a
Fig. 3a
	+MYC	-MYC
	29.33	5.959
	30.72	2.834
	28.88	1.461
Mean	29.64	3.418
Std. Deviation	0.9592	2.305
Unpaired t test
P value	<0,0001

## Sheet: 3b
Fig. 3b
Summary table
	DMSO			AZD6738
	Mean	S.D.	Number of replicates	Mean	S.D.	Number of replicates
NTC	0.240653	0.0776724	12	3.77638	1.80524	12
Cdc73	1.24244	0.165228	3	8.97807	2.70279	3
Rtf1	1.15362	0.424076	3	9.11734	3.20808	3
Huwe1	1.04869	0.740267	3	9.31065	3.55471	3
Ccnk	0.905285	0.385345	3	9.43165	1.55733	3
Cdk12	0.185421	0.149534	3	6.74108	3.67268	3
Cdk9	0.482569	0.114892	3	6.91786	2.48038	3
Rnf20	0.361097	0.161233	3	4.71598	1.58345	3
Rnf40	0.255768	0.0669608	3	3.13252	0.830159	3
Ube2a	0.538939	0.383985	3	2.29101	0.855636	3
Ube2b	0.423965	0.163591	3	1.28278	0.327134	3
Tceb3	0.412585	0.248392	3	1.62637	0.217607	3
Tceb2	0.221257	0.0609831	3	2.00789	0.657665	3
Tceb1	0.439105	0.160995	3	2.38468	0.480114	3
Cul5	0.204088	0.0476788	3	1.5073	0.45869	3
Trim33	0.342599	0.0611024	3	2.47293	0.893337	3
Ino80	0.305086	0.24168	3	3.26888	1.50618	3
Wac	0.320695	0.211473	3	4.03098	0.648704	3
Table with individual points
	DMSO												AZD6738
NTC	0.258993	0.262085	0.127443	0.448194	0.239872	0.26455	0.234192	0.218998	0.195059	0.265124	0.18005	0.193274	1.63934	5.38822	4.42092	1.81284	4.9238	6.3745	1.36426	3.25149	3.89744	1.71137	4.39056	6.14182
Cdc73	1.26183	1.39712	1.06838										5.87827	10.2141	10.8418
Rtf1	1.52122	1.25	0.689655										7.84062	12.7672	6.74419
Huwe1	1.88752	0.486891	0.771675										13.3902	7.66347	6.87831
Ccnk	1.34966	0.663423	0.70277										8.09957	9.05154	11.1438
Cdk12	0.186706	0.334308	0.035249										3.63414	10.7943	5.79479
Cdk9	0.614948	0.423928	0.408831										5.76096	9.76533	5.22727
Rnf20	0.455466	0.452899	0.174927										3.44598	6.49012	4.21184
Rnf40	0.333077	0.218245	0.215983										2.3031	3.96341	3.13104
Ube2a	0.393922	0.24858	0.974314										1.33503	2.55293	2.98508
Ube2b	0.347464	0.31264	0.611791										1.63623	1.22145	0.990644
Tceb3	0.262593	0.275862	0.699301										1.44573	1.86796	1.56543
Tceb2	0.285714	0.164474	0.213584										1.83143	1.45645	2.73578
Tceb1	0.378185	0.62167	0.31746										2.14787	2.06897	2.93719
Cul5	0.166945	0.187467	0.257853										1.20307	2.03488	1.28393
Trim33	0.277245	0.398301	0.35225										1.67474	2.30614	3.4379
Ino80	0.570652	0.246566	0.098039										1.82022	3.15978	4.82665
Wac	0.148258	0.556647	0.25718										3.29744	4.52912	4.26639

[truncated: 30 more sheets: 3f, 4b, 4c, 4e, 4f, 5a, 5b, 5d, 5f, 6a, 6b, 6c, 6f, S1b, S2c, S2d, S2e, S3a, S3c, S3d …]
